# Supplementary material for: Impact of the COVID-19 Pandemic on Vaccine-Preventable Diseases in Mexico: A Time Series Analysis (2014–2024)
Source: Epidemiologia (Basel). 2026 Feb 11;7(1):26. doi: 10.3390/epidemiologia7010026 (PMC12921749; doi:10.3390/epidemiologia7010026)
Supplement: Supplementary file 1 [file epidemiologia-07-00026-s001.zip]

Archive with 1 entries (1 files):
- epidemiologia-4078686-supplementary.pdf
